# Supplementary material for: Phylotypic Profiling, Distribution of Pathogenicity Island Markers, and Antimicrobial Susceptibility of Escherichia coli Isolated from Retail Chicken Meat and Humans
Source: Antibiotics (Basel). 2022 Sep 4;11(9):1197. doi: 10.3390/antibiotics11091197 (PMC9495032; doi:10.3390/antibiotics11091197)
Supplement: Supplementary file 1 [file antibiotics-11-01197-s001.zip]

Archive with 1 entries (1 files):
- antibiotics-1847285-supplementary.pdf
